# Supplementary material for: Do auditory deviants evoke cortical state changes under anaesthesia? A proof‐of‐concept study
Source: Exp Physiol. 2025 Nov 25;111(4):2148–62. doi: 10.1113/EP093378 (PMC13140387; doi:10.1113/EP093378)
Supplement: Supplementary file 1 — Supporting Information: Statistical summary document [file EPH-111-2148-s001.xlsx]

## Sheet: Fig2
Fig 2B
p-value	0.00048044
two-sample t-test. Df:3
t-stat	16.5469
Fig 2D
Time (ms)	1.31062	2.62123	3.93185	5.24246	6.55308	7.8637	9.17431	10.4849	11.7955	13.1062	14.4168	15.7274	17.038	18.3486	19.6592	20.9699	22.2805	23.5911	24.9017	26.2123	27.5229	28.8336	30.1442	31.4548	32.7654	34.076	35.3866	36.6972	38.0079	39.3185	40.6291	41.9397	43.2503	44.5609	45.8716	47.1822	48.4928	49.8034	51.114	52.4246	53.7353	55.0459	56.3565	57.6671	58.9777	60.2883	61.599	62.9096	64.2202
p value	0.832252	0.863997	0.898345	0.932113	0.963419	0.991508	0.983513	0.96097	0.939898	0.919238	0.898012	0.875466	0.85112	0.824803	0.796648	0.767006	0.736401	0.705461	0.67485	0.645284	0.617549	0.592491	0.571012	0.554026	0.542356	0.536634	0.537198	0.543976	0.556402	0.573385	0.59331	0.614182	0.633829	0.650155	0.661435	0.666543	0.665081	0.657462	0.644864	0.629068	0.612197	0.596401	0.583554	0.575042	0.571672	0.573661	0.58069	0.591985	0.606386
tstat	0.213357	0.172517	0.128657	0.0857843	0.0461844	0.0107178	-0.0208094	-0.0492783	-0.0759264	-0.102108	-0.129082	-0.157838	-0.189045	-0.222991	-0.259604	-0.298543	-0.339239	-0.380975	-0.422947	-0.464222	-0.503688	-0.540046	-0.571798	-0.59733	-0.615102	-0.623889	-0.623021	-0.612624	-0.593735	-0.568262	-0.538845	-0.508534	-0.48043	-0.457368	-0.441579	-0.434467	-0.4365	-0.447127	-0.464814	-0.487204	-0.511395	-0.534326	-0.553188	-0.565797	-0.570814	-0.567851	-0.557421	-0.540787	-0.519798
	two-sample t-test. Df:36
Fig 2E
0.0153
tstat: 3.0730
two-sample t-test. Df:8
Fig 2G
Time (ms)	1.31062	2.62123	3.93185	5.24246	6.55308	7.8637	9.17431	10.4849	11.7955	13.1062	14.4168	15.7274	17.038	18.3486	19.6592	20.9699	22.2805	23.5911	24.9017	26.2123	27.5229	28.8336	30.1442	31.4548	32.7654	34.076	35.3866	36.6972	38.0079	39.3185	40.6291	41.9397	43.2503	44.5609	45.8716	47.1822	48.4928	49.8034	51.114	52.4246	53.7353	55.0459	56.3565	57.6671	58.9777	60.2883	61.599	62.9096	64.2202
p-vales	0.623579	0.669357	0.730647	0.808145	0.901251	0.993175	0.881754	0.773907	0.678984	0.602692	0.545553	0.504113	0.47315	0.447456	0.422809	0.396432	0.36726	0.33593	0.304381	0.275133	0.250389	0.231439	0.218562	0.211309	0.20887	0.210359	0.214965	0.221986	0.230825	0.240951	0.25185	0.262995	0.273839	0.283798	0.292315	0.298904	0.303207	0.305037	0.30439	0.301429	0.29645	0.289843	0.282074	0.273655	0.26512	0.256989	0.249714	0.243612	0.238769
tstat	0.51036	0.443206	0.356554	0.250995	0.128075	-0.00882449	-0.153567	-0.29717	-0.429369	-0.541835	-0.631142	-0.699422	-0.752778	-0.798826	-0.844719	-0.895961	-0.955589	-1.02371	-1.09744	-1.17143	-1.23921	-1.29501	-1.33517	-1.3587	-1.36677	-1.36183	-1.34676	-1.3243	-1.29688	-1.26654	-1.23506	-1.20402	-1.17484	-1.14887	-1.12724	-1.11084	-1.1003	-1.09584	-1.09741	-1.10464	-1.11692	-1.13346	-1.15331	-1.17533	-1.19822	-1.22061	-1.24114	-1.25874	-1.27298
	two-sample ttest df: 8
[truncated: 714 more columns]

## Sheet: Fig3
Fig 3B - EVOKED
Time (ms)	1.31062	2.62123	3.93185	5.24246	6.55308	7.8637	9.17431	10.4849	11.7955	13.1062	14.4168	15.7274	17.038	18.3486	19.6592	20.9699	22.2805	23.5911	24.9017	26.2123	27.5229	28.8336	30.1442	31.4548	32.7654	34.076	35.3866	36.6972	38.0079	39.3185	40.6291	41.9397	43.2503	44.5609	45.8716	47.1822	48.4928	49.8034	51.114	52.4246	53.7353	55.0459	56.3565	57.6671	58.9777	60.2883	61.599	62.9096	64.2202
One-sample t-test: df:58
p mPFC	0.992834	0.994743	0.992325	0.995926	0.967809	0.92317	0.863815	0.792968	0.714836	0.634037	0.55477	0.480224	0.412293	0.351744	0.29851	0.252105	0.212041	0.177986	0.149794	0.127385	0.110673	0.0995866	0.0941049	0.0944153	0.101068	0.114983	0.137197	0.168195	0.206962	0.250179	0.292303	0.326979	0.349076	0.356361	0.350016	0.33396	0.313521	0.293879	0.279072	0.271817	0.273767	0.285911	0.30879	0.342474	0.386298	0.438465	0.495896	0.55447	0.609621
t-stat mPFC	-0.00902008	0.00661771	0.00966063	-0.00512789	-0.0405312	-0.0968625	-0.172282	-0.263671	-0.36716	-0.47858	-0.594078	-0.710528	-0.825816	-0.938766	-1.04904	-1.15678	-1.26189	-1.36353	-1.4596	-1.54666	-1.61993	-1.67364	-1.70203	-1.70039	-1.66619	-1.60022	-1.50716	-1.39547	-1.27623	-1.16154	-1.06274	-0.988572	-0.944018	-0.929737	-0.942166	-0.974287	-1.01669	-1.05925	-1.09263	-1.10945	-1.1049	-1.07707	-1.02678	-0.957131	-0.872935	-0.780168	-0.685281	-0.59453	-0.513401
One-sample t-test: df:58
p ACL	0.227712	0.242226	0.258214	0.275925	0.296739	0.323758	0.362578	0.422375	0.517434	0.668006	0.895788	0.795702	0.455479	0.184611	0.0472488	0.0070899	0.000623001	3.46294e-05	1.3894e-06	4.67838e-08	1.52025e-09	5.33881e-11	2.20446e-12	1.13652e-13	7.6266e-15	6.85929e-16	8.44983e-17	1.44973e-17	3.51025e-18	1.21134e-18	5.99459e-19	4.25959e-19	4.3206e-19	6.16585e-19	1.20711e-18	3.12341e-18	1.01714e-17	3.93189e-17	1.6943e-16	7.65308e-16	3.43367e-15	1.46968e-14	5.85912e-14	2.16104e-13	7.44073e-13	2.44331e-12	7.875e-12	2.56598e-11	8.6508e-11
t-stat ACL	-1.21918	-1.1815	-1.14184	-1.09989	-1.05293	-0.995231	-0.917697	-0.808031	-0.651286	-0.431083	-0.13156	0.260108	0.751351	1.34267	2.02718	2.79161	3.61841	4.48812	5.38142	6.28049	7.16971	8.03559	8.8664	9.65146	10.3809	11.0451	11.6349	12.141	12.5553	12.8703	13.0807	13.1835	13.1792	13.0722	12.8713	12.5897	12.244	11.8534	11.4376	11.0146	10.5994	10.2024	9.82898	9.48008	9.15234	8.8394	8.53321	8.22571	7.91056
One-sample t-test: df:58
p ACR	0.00619012	0.00732573	0.00849293	0.00943424	0.00992975	0.00991747	0.009529	0.00900603	0.00861518	0.00859549	0.00917108	0.0106183	0.0133472	0.0179989	0.0254833	0.0369032	0.053339	0.0754835	0.103365	0.136312	0.173348	0.213895	0.258112	0.306953	0.361907	0.424161	0.493588	0.567771	0.641778	0.708677	0.760652	0.790851	0.794823	0.7714	0.723081	0.655825	0.578307	0.499734	0.427561	0.366407	0.317911	0.281489	0.255316	0.237127	0.224654	0.215651	0.20801	0.19993	0.190088
t-stat ACR	-2.84128	-2.77955	-2.72469	-2.68528	-2.66595	-2.66642	-2.68151	-2.70274	-2.71935	-2.72021	-2.69592	-2.64052	-2.55259	-2.43476	-2.29315	-2.1361	-1.97239	-1.80996	-1.65481	-1.51063	-1.37848	-1.25671	-1.14209	-1.03072	-0.91899	-0.804906	-0.688972	-0.574619	-0.467663	-0.375475	-0.306063	-0.266433	-0.261253	-0.291907	-0.356069	-0.447996	-0.55901	-0.679166	-0.798981	-0.910348	-1.00743	-1.0871	-1.14889	-1.19454	-1.22734	-1.25185	-1.27325	-1.29652	-1.32585
Fig 3B - FAIL
Time (ms)	1.31062	2.62123	3.93185	5.24246	6.55308	7.8637	9.17431	10.4849	11.7955	13.1062	14.4168	15.7274	17.038	18.3486	19.6592	20.9699	22.2805	23.5911	24.9017	26.2123	27.5229	28.8336	30.1442	31.4548	32.7654	34.076	35.3866	36.6972	38.0079	39.3185	40.6291	41.9397	43.2503	44.5609	45.8716	47.1822	48.4928	49.8034	51.114	52.4246	53.7353	55.0459	56.3565	57.6671	58.9777	60.2883	61.599	62.9096	64.2202
One-sample t-test: df:20
p mPFC	0.00291539	0.00290195	0.00289939	0.00292317	0.00298826	0.00310548	0.00327835	0.00350089	0.0037563	0.00401978	0.00426425	0.00446792	0.00462085	0.00472677	0.00480118	0.00486573	0.00494218	0.00504789	0.00519264	0.00537882	0.00560359	0.00586422	0.00616701	0.00653502	0.00701426	0.00767368	0.00859671	0.00986541	0.0115354	0.0136101	0.0160247	0.0186567	0.0213646	0.0240362	0.0266255	0.0291603	0.0317212	0.0344156	0.037346	0.0405885	0.0441853	0.0481434	0.0524424	0.0570432	0.0619003	0.0669736	0.0722328	0.0776635	0.0832623
t-stat mPFC	3.38884	3.39085	3.39123	3.38769	3.37813	3.36142	3.33788	3.30929	3.2786	3.24901	3.22319	3.20277	3.18802	3.17807	3.17122	3.16536	3.15851	3.14921	3.13678	3.12128	3.10324	3.08318	3.06093	3.03528	3.00389	2.96392	2.9132	2.85144	2.78083	2.7056	2.6307	2.56035	2.49712	2.4417	2.39323	2.34985	2.30943	2.27002	2.23027	2.18948	2.14758	2.1049	2.062	2.01946	1.97776	1.9372	1.89794	1.85996	1.82316
One-sample t-test: df:20
p ACL	0.0136104	0.0170956	0.0213021	0.0262364	0.0318964	0.038275	0.0453588	0.0531043	0.061393	0.0699958	0.0785347	0.0864783	0.0931853	0.0980006	0.100406	0.100151	0.0973531	0.0925004	0.0863417	0.0797301	0.0734467	0.0680924	0.0640613	0.0615605	0.0606739	0.0614113	0.0637381	0.0675912	0.0728773	0.0794776	0.0872496	0.0960401	0.105708	0.116134	0.127232	0.138953	0.151261	0.16414	0.177583	0.191599	0.206254	0.221704	0.238242	0.256316	0.276523	0.299575	0.326216	0.357137	0.392841
t-stat ACL	2.70559	2.60085	2.49849	2.40023	2.30677	2.21826	2.13457	2.05568	1.98197	1.91432	1.85408	1.80299	1.76294	1.73569	1.72251	1.7239	1.73929	1.76691	1.80384	1.84612	1.88924	1.92863	1.96014	1.98058	1.988	1.98182	1.96274	1.93246	1.89331	1.84779	1.79825	1.74665	1.69439	1.64242	1.59127	1.54116	1.49217	1.4443	1.39747	1.35158	1.30636	1.26133	1.21573	1.16857	1.1187	1.06498	1.00646	0.942592	0.873344
One-sample t-test: df:58
p ACR	0.00509882	0.00632334	0.0079958	0.0101806	0.0129159	0.0161941	0.0199614	0.0241318	0.0286096	0.0333332	0.0382879	0.0434997	0.0490001	0.0547698	0.0607118	0.0666377	0.0723268	0.0776075	0.0824229	0.0868986	0.0913068	0.0960203	0.101449	0.107924	0.115654	0.124674	0.134826	0.145801	0.157179	0.168547	0.179583	0.190131	0.200254	0.210179	0.220265	0.23087	0.242201	0.254285	0.266858	0.279372	0.291125	0.301373	0.30956	0.315456	0.319254	0.321594	0.323432	0.325925	0.330261
t-stat ACR	3.1448	3.04986	2.94558	2.83728	2.72948	2.62585	2.52888	2.43983	2.35896	2.2855	2.2181	2.15532	2.09608	2.04008	1.98768	1.9398	1.89726	1.86034	1.82854	1.80041	1.7739	1.74676	1.71688	1.68299	1.64472	1.60272	1.55838	1.51348	1.46978	1.42862	1.39075	1.35626	1.32456	1.29468	1.26542	1.23575	1.20518	1.17375	1.14221	1.11189	1.08431	1.06092	1.04263	1.02967	1.02142	1.01637	1.01241	1.00708	0.997874
Fig 3C left
Two-sample t-test: df:78
Time (ms)	1.31062	2.62123	3.93185	5.24246	6.55308	7.8637	9.17431	10.4849	11.7955	13.1062	14.4168	15.7274	17.038	18.3486	19.6592	20.9699	22.2805	23.5911	24.9017	26.2123	27.5229	28.8336	30.1442	31.4548	32.7654	34.076	35.3866	36.6972	38.0079	39.3185	40.6291	41.9397	43.2503	44.5609	45.8716	47.1822	48.4928	49.8034	51.114	52.4246	53.7353	55.0459	56.3565	57.6671	58.9777	60.2883	61.599	62.9096	64.2202
p value	0.975904	0.999585	0.980704	0.967353	0.958586	0.952904	0.948508	0.943702	0.937219	0.928341	0.917012	0.903758	0.889558	0.875705	0.863609	0.854729	0.850517	0.852379	0.861643	0.879478	0.906832	0.944209	0.991474	0.952242	0.888679	0.820324	0.750154	0.681285	0.616532	0.558128	0.507544	0.465475	0.431975	0.406614	0.388656	0.377138	0.370977	0.369067	0.3703	0.373695	0.378484	0.384176	0.390599	0.397826	0.406097	0.415701	0.426836	0.439517	0.453505
t-stat	0.0303018	-0.00052151	-0.024264	-0.0410597	-0.0520947	-0.0592509	-0.064789	-0.0708454	-0.0790202	-0.0902234	-0.104536	-0.12131	-0.139319	-0.15693	-0.17235	-0.183696	-0.189085	-0.186702	-0.17486	-0.152129	-0.117416	-0.0702064	-0.0107198	0.0600842	0.140434	0.227896	0.319564	0.412253	0.502785	0.588155	0.665736	0.733462	0.78991	0.834381	0.8669	0.88825	0.899837	0.903454	0.901117	0.89471	0.885733	0.875156	0.863336	0.850181	0.835306	0.818261	0.798792	0.776986	0.753355
Fig 3C right
Two-sample t-test: df:78
Time (ms)	1.31062	2.62123	3.93185	5.24246	6.55308	7.8637	9.17431	10.4849	11.7955	13.1062	14.4168	15.7274	17.038	18.3486	19.6592	20.9699	22.2805	23.5911	24.9017	26.2123	27.5229	28.8336	30.1442	31.4548	32.7654	34.076	35.3866	36.6972	38.0079	39.3185	40.6291	41.9397	43.2503	44.5609	45.8716	47.1822	48.4928	49.8034	51.114	52.4246	53.7353	55.0459	56.3565	57.6671	58.9777	60.2883	61.599	62.9096	64.2202
p value	0.55941	0.55415	0.55058	0.548662	0.54811	0.548302	0.548145	0.546008	0.539745	0.526834	0.504721	0.471397	0.4261	0.370019	0.306629	0.241272	0.179909	0.127428	0.0863598	0.0566825	0.0366046	0.0236688	0.0155857	0.010606	0.00754286	0.00564752	0.00446773	0.00373536	0.00329264	0.00304692	0.00294417	0.0029547	0.00306546	0.00327625	0.0035985	0.00405614	0.00468772	0.00554881	0.00671711	0.00829929	0.0104395	0.0133346	0.0172578	0.0225978	0.0299207	0.0400562	0.0542067	0.0740444	0.101713
t-stat	0.586235	0.594122	0.599495	0.602389	0.603223	0.602934	0.60317	0.606403	0.615913	0.635698	0.670182	0.723729	0.80007	0.901649	1.02907	1.1808	1.35317	1.54074	1.73686	1.93446	2.12672	2.30768	2.47269	2.61852	2.74331	2.84641	2.92815	2.98962	3.03244	3.05858	3.07009	3.06889	3.05654	3.03413	3.00233	2.96143	2.91151	2.85262	2.78492	2.7087	2.6244	2.53246	2.43313	2.32635	2.21161	2.08806	1.95466	1.81066	1.65613
Fig 3D
two-sided Wilcoxon rank sum: time since prev up
pval	1.9574e-07
zval	5.2033
two-sided Wilcoxon rank sum: time since prev dev
pval	0.0063
zval	2.7337
Fig 3E - EVOKED
Time (ms)	1.31062	2.62123	3.93185	5.24246	6.55308	7.8637	9.17431	10.4849	11.7955	13.1062	14.4168	15.7274	17.038	18.3486	19.6592	20.9699	22.2805	23.5911	24.9017	26.2123	27.5229	28.8336	30.1442	31.4548	32.7654	34.076	35.3866	36.6972	38.0079	39.3185	40.6291	41.9397	43.2503	44.5609	45.8716	47.1822	48.4928	49.8034	51.114	52.4246	53.7353	55.0459	56.3565	57.6671	58.9777	60.2883	61.599	62.9096	64.2202
One-sample t-test: df:4
p mPFC	0.0970006	0.103091	0.104453	0.10109	0.0939574	0.0845221	0.0742965	0.0644758	0.0558064	0.0486064	0.0428715	0.0384127	0.0349565	0.0322238	0.029973	0.0280185	0.0262456	0.0246015	0.0230765	0.0216831	0.0204387	0.0193643	0.0184898	0.0178655	0.017568	0.0176881	0.0183183	0.0195365	0.0213983	0.023937	0.027166	0.0310943	0.0357321	0.0410871	0.047156	0.0539042	0.0612596	0.0691128	0.0773313	0.0857899	0.0943816	0.103032	0.111702	0.120378	0.129076	0.137819	0.146639	0.155558	0.164577
t-stat mPFC	-2.15897	-2.10482	-2.0932	-2.12221	-2.18747	-2.28283	-2.40074	-2.53275	-2.66999	-2.80413	-2.92865	-3.03972	-3.13676	-3.22185	-3.29859	-3.37097	-3.442	-3.51316	-3.58442	-3.65461	-3.72201	-3.78427	-3.83809	-3.8784	-3.89821	-3.89017	-3.849	-3.77402	-3.66962	-3.54355	-3.40444	-3.25954	-3.11404	-2.9714	-2.83395	-2.7034	-2.58105	-2.46776	-2.36392	-2.26934	-2.18343	-2.10532	-2.03401	-1.96848	-1.90778	-1.85107	-1.79765	-1.74701	-1.69885
One-sample t-test: df:4
p ACL	0.323759	0.31845	0.319416	0.327452	0.344241	0.372552	0.416463	0.481353	0.573182	0.696124	0.848407	0.980939	0.809639	0.65422	0.523722	0.419469	0.338408	0.276128	0.228397	0.191693	0.16327	0.141061	0.123534	0.10957	0.0983611	0.0893268	0.0820463	0.0762104	0.0715854	0.0679877	0.0652652	0.0632866	0.0619371	0.0611128	0.0607196	0.0606755	0.0609134	0.0613856	0.0620648	0.0629469	0.0640488	0.0654019	0.0670431	0.0690038	0.0712987	0.0739191	0.076832	0.0799896	0.0833409
t-stat ACL	-1.12439	-1.13856	-1.13596	-1.11465	-1.07162	-1.00315	-0.905388	-0.775474	-0.612723	-0.419912	-0.20387	0.0254179	0.257303	0.483187	0.697826	0.89902	1.08635	1.26013	1.42086	1.56916	1.70565	1.83101	1.94592	2.05097	2.14656	2.23286	2.30984	2.37733	2.4351	2.48306	2.52132	2.55028	2.57064	2.58332	2.58944	2.59013	2.58642	2.5791	2.56869	2.55536	2.539	2.51935	2.49613	2.46923	2.43882	2.40544	2.36987	2.33299	2.29561
One-sample t-test: df:4
p ACR	0.308214	0.29777	0.283825	0.265267	0.241838	0.214465	0.185241	0.156915	0.132125	0.11274	0.0996581	0.0931176	0.0931952	0.100257	0.115245	0.139735	0.175702	0.224837	0.287384	0.361052	0.440874	0.520513	0.594182	0.65799	0.710204	0.750618	0.779822	0.798547	0.807333	0.806407	0.795604	0.774515	0.742635	0.699567	0.645391	0.581012	0.508572	0.431628	0.354899	0.283533	0.221879	0.172436	0.135536	0.109834	0.0932012	0.0834535	0.078741	0.0776345	0.0790565
t-stat ACR	-1.16651	-1.19593	-1.23676	-1.29418	-1.37249	-1.4741	-1.5982	-1.73958	-1.88754	-2.02588	-2.13489	-2.19551	-2.19476	-2.12957	-2.0066	-1.83916	-1.64313	-1.43415	-1.22616	-1.03039	-0.854727	-0.703542	-0.5781	-0.477403	-0.399108	-0.34049	-0.299013	-0.27275	-0.260508	-0.261797	-0.276863	-0.306501	-0.35195	-0.414805	-0.496805	-0.599717	-0.725035	-0.873639	-1.04528	-1.23764	-1.44535	-1.65909	-1.86549	-2.04885	-2.19471	-2.29438	-2.34737	-2.36034	-2.34372
Fig 3E - FAIL
Time (ms)	1.31062	2.62123	3.93185	5.24246	6.55308	7.8637	9.17431	10.4849	11.7955	13.1062	14.4168	15.7274	17.038	18.3486	19.6592	20.9699	22.2805	23.5911	24.9017	26.2123	27.5229	28.8336	30.1442	31.4548	32.7654	34.076	35.3866	36.6972	38.0079	39.3185	40.6291	41.9397	43.2503	44.5609	45.8716	47.1822	48.4928	49.8034	51.114	52.4246	53.7353	55.0459	56.3565	57.6671	58.9777	60.2883	61.599	62.9096	64.2202
One-sample t-test: df:4
p mPFC	0.240217	0.234201	0.228388	0.222791	0.217404	0.212202	0.207154	0.202223	0.197371	0.192563	0.187761	0.18293	0.178039	0.173065	0.167994	0.162834	0.157614	0.152393	0.147255	0.142298	0.137627	0.13334	0.129505	0.12616	0.1233	0.120873	0.118786	0.116911	0.115101	0.11321	0.111113	0.108726	0.106021	0.103025	0.0998036	0.0964481	0.09305	0.0896846	0.0864038	0.083236	0.0801953	0.0772928	0.0745477	0.0719956	0.069687	0.0676813	0.0660397	0.0648147	0.0640424
t-stat mPFC	1.37818	1.39964	1.4209	1.44188	1.46259	1.48308	1.50345	1.52385	1.54442	1.56532	1.58674	1.60886	1.63189	1.65599	1.68132	1.70794	1.73578	1.76462	1.79405	1.8235	1.85227	1.87962	1.9049	1.92762	1.94758	1.9649	1.98012	1.99403	2.0077	2.02223	2.03866	2.05778	2.08001	2.10539	2.1336	2.16407	2.19616	2.22926	2.26289	2.29675	2.33065	2.36438	2.39763	2.42981	2.46006	2.48728	2.51025	2.52782	2.5391
One-sample t-test: df:4
p ACL	0.674535	0.673425	0.667905	0.657799	0.643234	0.624687	0.603017	0.579403	0.555166	0.531488	0.509027	0.487589	0.465935	0.441911	0.413009	0.377319	0.334711	0.287536	0.240075	0.196782	0.160486	0.131862	0.110069	0.0936909	0.081364	0.0720115	0.0648594	0.0593754	0.0551957	0.0520718	0.0498287	0.0483394	0.0475074	0.0472567	0.0475265	0.0482646	0.0494253	0.0509688	0.0528559	0.0550488	0.0575119	0.0602124	0.0631268	0.066245	0.0695778	0.0731613	0.0770578	0.0813549	0.0861591
t-stat ACL	0.452242	0.453919	0.462283	0.477695	0.500148	0.529178	0.563771	0.60238	0.643109	0.6841	0.72421	0.763733	0.805019	0.852626	0.912754	0.99207	1.09581	1.22572	1.37868	1.54695	1.72034	1.88927	2.04696	2.19001	2.31745	2.42961	2.52717	2.61072	2.68057	2.73689	2.7798	2.80954	2.82663	2.83184	2.82623	2.81106	2.78775	2.75772	2.7224	2.68314	2.64114	2.5974	2.55267	2.50734	2.46152	2.41495	2.36717	2.31755	2.26546
One-sample t-test: df:4
p ACR	0.422683	0.411615	0.400454	0.389405	0.378754	0.368865	0.360124	0.35289	0.347406	0.343732	0.341673	0.340744	0.340219	0.33918	0.336647	0.33174	0.32385	0.312799	0.298889	0.282897	0.265965	0.249379	0.23436	0.221886	0.212598	0.206778	0.204387	0.205133	0.20854	0.213999	0.220842	0.228408	0.236103	0.243416	0.249926	0.255296	0.259202	0.261314	0.261268	0.258677	0.253219	0.244735	0.233348	0.219527	0.20405	0.187885	0.172016	0.157289	0.144308
t-stat ACR	0.892252	0.915741	0.939966	0.96452	0.988759	1.0118	1.03262	1.05019	1.06372	1.0729	1.07808	1.08043	1.08176	1.08439	1.09085	1.10348	1.12414	1.15388	1.19273	1.23955	1.29195	1.3465	1.39906	1.44533	1.4815	1.50499	1.51483	1.51175	1.49781	1.47594	1.44931	1.42082	1.3928	1.36699	1.34465	1.32665	1.31378	1.30691	1.30705	1.3155	1.33357	1.36241	1.40273	1.45437	1.51623	1.58617	1.66117	1.73754	1.81143
Fig 3F left
Two-sample t-test: df:8
Time (ms)	1.31062	2.62123	3.93185	5.24246	6.55308	7.8637	9.17431	10.4849	11.7955	13.1062	14.4168	15.7274	17.038	18.3486	19.6592	20.9699	22.2805	23.5911	24.9017	26.2123	27.5229	28.8336	30.1442	31.4548	32.7654	34.076	35.3866	36.6972	38.0079	39.3185	40.6291	41.9397	43.2503	44.5609	45.8716	47.1822	48.4928	49.8034	51.114	52.4246	53.7353	55.0459	56.3565	57.6671	58.9777	60.2883	61.599	62.9096	64.2202
p value	0.631065	0.646021	0.668364	0.697028	0.730357	0.766224	0.802185	0.835758	0.864711	0.887406	0.903091	0.912067	0.915758	0.916513	0.917248	0.921022	0.930543	0.947796	0.9738	0.991454	0.948884	0.900123	0.847223	0.79238	0.737715	0.685095	0.636044	0.591665	0.552621	0.519162	0.491159	0.468183	0.449592	0.434615	0.422445	0.412317	0.403587	0.395785	0.388625	0.382011	0.375993	0.37072	0.366381	0.363147	0.36114	0.360407	0.360908	0.362526	0.365084
t-stat	-0.499214	-0.477145	-0.444639	-0.403673	-0.356956	-0.307625	-0.258986	-0.21419	-0.175942	-0.146166	-0.125674	-0.113974	-0.109167	-0.108185	-0.107228	-0.102318	-0.0899439	-0.0675571	-0.0338838	0.01105	0.0661467	0.129547	0.199006	0.272175	0.346762	0.420632	0.491839	0.558688	0.619813	0.67424	0.721482	0.761548	0.794931	0.822512	0.84541	0.864821	0.881826	0.897248	0.911594	0.925019	0.937384	0.94834	0.95744	0.964277	0.968541	0.970103	0.969036	0.965593	0.960176
Fig 3F right
Two-sample t-test: df:8
Time (ms)	1.31062	2.62123	3.93185	5.24246	6.55308	7.8637	9.17431	10.4849	11.7955	13.1062	14.4168	15.7274	17.038	18.3486	19.6592	20.9699	22.2805	23.5911	24.9017	26.2123	27.5229	28.8336	30.1442	31.4548	32.7654	34.076	35.3866	36.6972	38.0079	39.3185	40.6291	41.9397	43.2503	44.5609	45.8716	47.1822	48.4928	49.8034	51.114	52.4246	53.7353	55.0459	56.3565	57.6671	58.9777	60.2883	61.599	62.9096	64.2202
p value	0.811829	0.816136	0.817221	0.814608	0.807729	0.795925	0.778417	0.754305	0.722591	0.682245	0.632369	0.572554	0.503417	0.427245	0.348331	0.27243	0.205239	0.150575	0.109417	0.0803536	0.0607926	0.0480423	0.0398797	0.0346793	0.0313294	0.0290933	0.0274973	0.0262532	0.0252037	0.0242836	0.0234866	0.0228405	0.0223878	0.022173	0.0222362	0.0226106	0.0233223	0.0243909	0.0258282	0.0276391	0.0298196	0.0323551	0.035224	0.0384025	0.0418751	0.0456476	0.0497595	0.0542951	0.0593835
t-stat	0.246064	0.240307	0.238857	0.242348	0.251551	0.267401	0.291049	0.32392	0.367761	0.424703	0.49728	0.58831	0.700598	0.836324	0.99619	1.17858	1.37893	1.58966	1.80081	2.00131	2.18074	2.33159	2.45092	2.54058	2.6059	2.65359	2.68998	2.71989	2.74627	2.77035	2.79198	2.81007	2.82307	2.82933	2.82748	2.81664	2.79653	2.76749	2.73044	2.68666	2.6377	2.58517	2.53057	2.47512	2.41962	2.36434	2.30909	2.2532	2.19578
Fig 3G
two-sided Wilcoxon rank sum: time since prev up
pval	5.0472e-18
zval	8.6523
two-sided Wilcoxon rank sum: time since prev dev
pval	0.0435
zval	2.0187
[truncated: 715 more columns]

## Sheet: Fig4
Fig 4B - left
Time (ms)	1.31062	2.62123	3.93185	5.24246	6.55308	7.8637	9.17431	10.4849	11.7955	13.1062	14.4168	15.7274	17.038	18.3486	19.6592	20.9699	22.2805	23.5911	24.9017	26.2123	27.5229	28.8336	30.1442	31.4548	32.7654	34.076	35.3866	36.6972	38.0079	39.3185	40.6291	41.9397	43.2503	44.5609	45.8716	47.1822	48.4928	49.8034	51.114	52.4246	53.7353	55.0459	56.3565	57.6671	58.9777	60.2883	61.599	62.9096	64.2202
Two-sample t-test: df:958
p-value	0.278741	0.297144	0.316035	0.335353	0.355032	0.375003	0.3952	0.415548	0.435977	0.456416	0.476794	0.497041	0.517091	0.536878	0.556338	0.57541	0.59404	0.612174	0.629765	0.646771	0.663159	0.678897	0.693962	0.708337	0.722007	0.734965	0.747211	0.758748	0.769589	0.77975	0.789257	0.798138	0.806428	0.814165	0.821394	0.828161	0.834516	0.840515	0.846215	0.851678	0.856965	0.862138	0.867262	0.872401	0.877621	0.882985	0.888556	0.894389	0.900543
t-stat	1.08377	1.04314	1.00316	0.963873	0.925322	0.887554	0.850608	0.814523	0.779331	0.745064	0.711749	0.679412	0.648076	0.617764	0.588497	0.560294	0.53317	0.507139	0.482212	0.458397	0.435691	0.414096	0.393603	0.374202	0.355882	0.338626	0.322412	0.307213	0.292996	0.279723	0.26735	0.255829	0.245105	0.235121	0.225814	0.21712	0.20897	0.20129	0.194002	0.187028	0.180287	0.173699	0.167183	0.160652	0.154027	0.147225	0.140169	0.132787	0.125009
Fig 4B - right
Time (ms)	1.31062	2.62123	3.93185	5.24246	6.55308	7.8637	9.17431	10.4849	11.7955	13.1062	14.4168	15.7274	17.038	18.3486	19.6592	20.9699	22.2805	23.5911	24.9017	26.2123	27.5229	28.8336	30.1442	31.4548	32.7654	34.076	35.3866	36.6972	38.0079	39.3185	40.6291	41.9397	43.2503	44.5609	45.8716	47.1822	48.4928	49.8034	51.114	52.4246	53.7353	55.0459	56.3565	57.6671	58.9777	60.2883	61.599	62.9096	64.2202
Two-sample t-test: df:58
p-value	0.498491	0.513783	0.529799	0.546546	0.564027	0.582235	0.601155	0.620762	0.641022	0.661892	0.68332	0.705245	0.727599	0.750306	0.773283	0.79644	0.819685	0.842925	0.866065	0.889011	0.911676	0.933977	0.955833	0.977171	0.997927	0.981949	0.962495	0.943742	0.925705	0.90839	0.891787	0.875877	0.860627	0.845994	0.831925	0.818354	0.805207	0.792404	0.779856	0.767469	0.755144	0.742778	0.730272	0.717521	0.704426	0.690886	0.676808	0.662107	0.646704
t-stat	0.677124	0.653202	0.628542	0.603158	0.577071	0.55031	0.522914	0.494932	0.466419	0.437438	0.408061	0.378363	0.348424	0.318327	0.288165	0.258029	0.228013	0.198208	0.168705	0.139593	0.110953	0.0828644	0.0553982	0.0286236	0.00259841	-0.0226315	-0.0470349	-0.0705859	-0.0932741	-0.115101	-0.13608	-0.15624	-0.175623	-0.194284	-0.212291	-0.229726	-0.246682	-0.263264	-0.279585	-0.295771	-0.311953	-0.328271	-0.344865	-0.36188	-0.379466	-0.397773	-0.41695	-0.437142	-0.458491
Fig 4C - left
Time (ms)	1.31062	2.62123	3.93185	5.24246	6.55308	7.8637	9.17431	10.4849	11.7955	13.1062	14.4168	15.7274	17.038	18.3486	19.6592	20.9699	22.2805	23.5911	24.9017	26.2123	27.5229	28.8336	30.1442	31.4548	32.7654	34.076	35.3866	36.6972	38.0079	39.3185	40.6291	41.9397	43.2503	44.5609	45.8716	47.1822	48.4928	49.8034	51.114	52.4246	53.7353	55.0459	56.3565	57.6671	58.9777	60.2883	61.599	62.9096	64.2202
Two-sample t-test: df:58
p-value	0.0553243	0.0600477	0.0653009	0.0711201	0.0775383	0.0845855	0.0922879	0.100665	0.109726	0.119466	0.129868	0.140902	0.152519	0.164656	0.177228	0.190136	0.203262	0.216469	0.229611	0.242528	0.255057	0.267031	0.278286	0.288662	0.298009	0.306193	0.313099	0.318633	0.322726	0.325334	0.326441	0.326059	0.324227	0.321014	0.316513	0.310837	0.304119	0.296511	0.288177	0.27929	0.270027	0.26056	0.25106	0.241686	0.232595	0.223926	0.215807	0.208349	0.20165
t-stat	1.91866	1.88267	1.84531	1.80672	1.76705	1.72647	1.68514	1.64322	1.60091	1.55841	1.51592	1.47366	1.43183	1.39065	1.35033	1.3111	1.27318	1.23679	1.20213	1.16941	1.13884	1.11057	1.08479	1.06165	1.04128	1.02379	1.00927	0.99779	0.989382	0.98406	0.98181	0.982586	0.986316	0.992891	1.00217	1.014	1.02819	1.04451	1.06272	1.08253	1.10364	1.12573	1.14847	1.17151	1.19446	1.21694	1.23857	1.25897	1.27774
Fig 4B - right
Time (ms)	1.31062	2.62123	3.93185	5.24246	6.55308	7.8637	9.17431	10.4849	11.7955	13.1062	14.4168	15.7274	17.038	18.3486	19.6592	20.9699	22.2805	23.5911	24.9017	26.2123	27.5229	28.8336	30.1442	31.4548	32.7654	34.076	35.3866	36.6972	38.0079	39.3185	40.6291	41.9397	43.2503	44.5609	45.8716	47.1822	48.4928	49.8034	51.114	52.4246	53.7353	55.0459	56.3565	57.6671	58.9777	60.2883	61.599	62.9096	64.2202
Two-sample t-test: df:58
p-value	0.785428	0.799058	0.812254	0.824924	0.836979	0.848328	0.858882	0.86856	0.877286	0.88499	0.891608	0.897087	0.901381	0.904454	0.906271	0.906805	0.906044	0.903987	0.900648	0.896053	0.890243	0.883271	0.8752	0.866101	0.856061	0.845175	0.833556	0.821322	0.808603	0.795541	0.782287	0.76899	0.755805	0.742888	0.730399	0.718494	0.707331	0.697068	0.687859	0.679855	0.673207	0.668059	0.664552	0.66283	0.66304	0.665331	0.669851	0.676751	0.686187
t-stat	0.272329	0.254637	0.237585	0.221277	0.205816	0.191304	0.177845	0.165533	0.154452	0.144685	0.136306	0.129377	0.12395	0.120068	0.117774	0.1171	0.118062	0.120659	0.124876	0.130683	0.138033	0.146863	0.1571	0.168658	0.18144	0.195331	0.2102	0.225907	0.242296	0.259194	0.276417	0.293779	0.311084	0.328126	0.344696	0.360578	0.375554	0.389399	0.401885	0.412787	0.42188	0.428946	0.433772	0.436144	0.435855	0.432699	0.426484	0.417028	0.404157
[truncated: 3,767 more columns]

## Sheet: Fig5
Fig 5B
Baseline - 10khz
two-sample t-test
df	15
p value	0.7519
t-stat	67.7929
Baseline - 14khz
two-sample t-test
df	15
p value	0.007
t-stat	3.1209
2,5h - 10khz
two-sample t-test
df	15
p value	0.0138
t-stat	5.2734
2.5h - 14khz
two-sample t-test
df	15
p value	1.6906e-08
t-stat	10.8501
5.5h - 10khz
two-sample t-test
df	15
p value	1.3652e-50
t-stat	271.094
5.5h - 14khz
two-sample t-test
df	15
p value	1.4737e-21
t-stat	85.1479

## Sheet: Fig6
Fig 6B - 1st row - dev
To-sample t-test
df	3
p value	0.052
t-stat	3.1305
Fig 6B - 1st row - post
To-sample t-test
df	3
p value	0.00041079
t-stat	17.4413
Fig 6B - 2nd row - dev
To-sample t-test
df	3
p value	0.1162
t-stat	2.1909
Fig 6B - 2nd row - post
To-sample t-test
df	3
p value	0.3534
t-stat	1.0954
Fig 6B - 3rd row - dev
To-sample t-test
df	3
p value	0.3019
t-stat	1.2439
Fig 6B - 3rd row - post
To-sample t-test
df	3
p value	0.8703
t-stat	-0.1777
Fig 6B - 4th row - dev
To-sample t-test
df	3
p value	0.495
t-stat	-0.7746
Fig 6B - 4th row - post
To-sample t-test
df	3
p value	0.495
t-stat	-0.7746
